# Supplementary material for: Elucidating epigenetic landscape of gastric premalignant lesions through genome‐wide mapping of 5‐hydroxymethylcytosines: A 12‐year median follow‐up study
Source: Clin Transl Med. 2024 Dec 3;14(12):e70114. doi: 10.1002/ctm2.70114 (PMC11613102; doi:10.1002/ctm2.70114)
Supplement: Supplementary file 2 — Supporting Information [file CTM2-14-e70114-s001.xlsx]

## Sheet: Sheet1
No.	Sex	Pathological Type	Progressed to cancer or not	Age	Follow-up Period (years)
1	Female	Inflammation	No	58.3699	14.4219
2	Female	Inflammation	No	66.7233	8.73973
3	Male	Atrophy and/or Intestinal metaplasia	No	79.2219	12.7151
4	Male	Low-grade Dysplasia	No	90.2603	12.5205
5	Female	Inflammation	No	69.3425	12.389
6	Female	Inflammation	No	67.4055	10.674
7	Female	Low-grade Dysplasia	No	67.0822	10.4137
8	Female	Atrophy and/or Intestinal metaplasia	No	80.6301	9.44658
9	Male	Inflammation	No	81.6712	9.08219
10	Male	Low-grade Dysplasia	No	62.7562	8.8137
11	Male	Inflammation	No	38.3425	14.4219
12	Female	Low-grade Dysplasia	No	64.5918	9.27671
13	Male	Inflammation	No	62.326	12.8767
14	Female	Inflammation	No	46.5205	15.5836
15	Male	Inflammation	Yes	41.3753	5.47397
16	Female	Atrophy and/or Intestinal metaplasia	No	75.3178	11.4301
17	Male	Inflammation	Yes	53.2384	4.51233
18	Male	Low-grade Dysplasia	No	27.8575	14.3781
19	Male	Inflammation	No	60.9781	14.7014
20	Male	Low-grade Dysplasia	Yes	60.2027	2.72329
21	Female	Inflammation	No	51.5644	13.2274
22	Male	Atrophy and/or Intestinal metaplasia	Yes	73.6329	3.13425
23	Male	Atrophy and/or Intestinal metaplasia	Yes	50.1808	6.04658
24	Female	Low-grade Dysplasia	Yes	86.663	3.24932
25	Male	Low-grade Dysplasia	Yes	59.3699	3.10959
26	Female	Low-grade Dysplasia	No	74.5315	16.0247
27	Female	Atrophy and/or Intestinal metaplasia	No	48.9973	15.6575
28	Female	Atrophy and/or Intestinal metaplasia	No	60.0658	9.29315
29	Female	Inflammation	No	32.0959	10.7205
30	Female	Atrophy and/or Intestinal metaplasia	No	52.4	10.3699
31	Female	Inflammation	No	41.5507	16.5233
32	Female	Inflammation	Yes	53.4027	4.76438
33	Male	Inflammation	Yes	66.2192	1.33425
34	Male	Inflammation	Yes	58.4795	3.40822
35	Female	Inflammation	Yes	73.1315	6.54795
36	Male	Inflammation	Yes	72.3342	4.07397
37	Female	Inflammation	No	46.5205	15.5836
38	Male	Inflammation	No	84.5644	11.3616
39	Female	Atrophy and/or Intestinal metaplasia	No	55.4603	15.663
40	Male	Atrophy and/or Intestinal metaplasia	No	25.4877	15.9671
41	Male	Inflammation	No	29.0986	14.9205
42	Male	Atrophy and/or Intestinal metaplasia	No	54.3616	12.0356
43	Male	Low-grade Dysplasia	No	28.7973	10.8164
44	Male	Atrophy and/or Intestinal metaplasia	Yes	73.5644	6.13973
45	Male	Atrophy and/or Intestinal metaplasia	Yes	62.6877	1.08219
46	Male	Atrophy and/or Intestinal metaplasia	Yes	52	2.91507
47	Male	Atrophy and/or Intestinal metaplasia	Yes	81.7479	1.42466
48	Female	Low-grade Dysplasia	Yes	86.663	3.24932
49	Male	Inflammation	No	84.5068	14.0329
50	Female	Inflammation	No	14.3041	17.4411
51	Male	Atrophy and/or Intestinal metaplasia	Yes	71.4986	2.2
52	Male	Inflammation	Yes	53.2384	4.51233
53	Female	Inflammation	No	46.789	17.9233
54	Female	Inflammation	No	38.8849	16.7753
55	Female	Atrophy and/or Intestinal metaplasia	No	62.9068	11.7562
56	Male	Atrophy and/or Intestinal metaplasia	No	69.4521	13.3644
57	Male	Atrophy and/or Intestinal metaplasia	No	61.7699	13.4247
58	Female	Inflammation	No	44.3863	13.726
59	Male	Atrophy and/or Intestinal metaplasia	No	65.3973	17.5397
60	Male	Atrophy and/or Intestinal metaplasia	No	54.6027	8.26575
61	Female	Atrophy and/or Intestinal metaplasia	No	53.7315	14.9123
62	Male	Atrophy and/or Intestinal metaplasia	No	52.7781	12.274
63	Male	Atrophy and/or Intestinal metaplasia	Yes	73.4521	1.61096
64	Male	Atrophy and/or Intestinal metaplasia	Yes	62.5945	9.12055
65	Female	Inflammation	No	46.4521	17.9452
66	Male	Inflammation	No	22.6904	14.9945
67	Male	Inflammation	No	58.7863	17.8137
68	Female	Atrophy and/or Intestinal metaplasia	No	89.7151	12.0521
69	Female	Inflammation	No	54.0329	11.411
